# Supplementary material for: Latent representation of H&E images retains biological information in a breast cancer cohort
Source: PLoS One. 2025 Sep 25;20(9):e0329221. doi: 10.1371/journal.pone.0329221 (PMC12463230; doi:10.1371/journal.pone.0329221)
Supplement: S3 Fig — To create the tSNE representation, we define the label of Ki67, TILS and PR to be 0 if the label is less than the 20th quantile and 1 if the label is more than the 80th quantile. We select five images for each label, and from each image we select 100 tiles. We encode those 1,000 tiles to every dimension and show the tSNE representation of these encoded tiles. Color coded according to the 0/1 class. The figure depicts 10 different selections of the 10 images. (ZIP) [file pone.0329221.s003.zip]

Archive with 2 entries (2 files):
- S3_Fig.xlsx
- __MACOSX/._S3_Fig.xlsx
